# Supplementary material for: A study of the structural properties of sites modified by the O-linked 6-N-acetylglucosamine transferase
Source: PLoS One. 2017 Sep 8;12(9):e0184405. doi: 10.1371/journal.pone.0184405 (PMC5590929; doi:10.1371/journal.pone.0184405)
Supplement: S1 Table — List of all entries in the SS132 dataset. PDB, PDB accession number; Chain, chain in the PDB file; Position, residue position within the chain; Cluster, cluster id. RSA, relative solvent accessibility; SS, secondary structure. (CSV) [file pone.0184405.s001.csv]

PDB id	Chain	Position	Cluster id	B-factor	RSA	SS
1bab	C	3	-	2.31	0.51	CCCCCHH
1f2j	A	3	-	3.04	0.77	CCCCCCC
1kcx	B	17	-	1.20	0.33	CCCEEEE
1oy3	B	193	-	0.08	0.45	CCCCCEC
1pk8	B	115	-	-0.06	0.27	CCEEEEE
1pk8	E	114	-	0.70	0.39	CCCEEEE
1pk8	F	115	-	0.73	0.26	CCEEEEE
1px2	B	115	-	0.29	0.24	CCEEEEE
1sfc	D	133	-	0.80	0.35	CCCCCCC
1wua	A	7	-	0.02	0.29	CCCCEEE
2f2u	A	29	-	2.94	0.61	CCCCHHH
2ftw	A	9	-	1.30	0.21	CCCCEEE
2i1y	A	693	-	2.47	0.47	CCHHHHH
2j4o	A	18	-	2.42	0.56	CCCCCCC
2odv	A	305	-	-1.83	0.47	CCHHHHH
2q9p	A	12	-	0.35	0.57	CCCECCC
2qz4	A	306	-	0.69	0.49	CCCCCCC
2w4o	A	36	-	1.65	0.54	CCCCCEC
3cb2	A	4	-	-0.45	0.08	CCCCEEE
3dxe	C	538	-	2.65	0.67	CCCCCCC
3ig3	A	1248	-	0.81	0.65	CCHHHHC
3l1e	A	61	-	1.02	0.54	CCCCEEE
3lm5	A	20	-	0.23	0.57	CCCCCCE
3q05	D	96	-	0.35	0.31	CCCCCCC
3w6p	B	1	-	-0.23	0.28	CCCCCCC
4b1u	B	7	-	0.42	0.30	CCCCEEE
4b90	B	10	-	1.21	0.25	CCEEEEE
4ceg	A	286	-	0.80	0.33	ECCCCCC
4czt	D	21	-	1.37	0.58	CCCCCCC
4d9t	A	417	-	2.07	0.60	CCCCCCC
4ejn	A	6	-	2.00	0.54	CCCEEEE
4gv1	A	145	-	1.89	0.53	CCCCCHH
4mk0	A	32	-	-0.48	0.50	CCCCCCC
4n78	F	2	-	0.65	0.52	CHHHHHC
4pjl	A	640	-	0.76	0.39	CCCCCEH
5av9	A	39	-	2.66	0.84	CCCCCCC
1k8k	A	405	A	-0.36	0.32	HHCHHHH
2wbs	A	472	A	-0.71	0.32	ECCHHHH
3r7d	A	197	A	-0.70	0.28	ECCHHHH
3ud1	B	960	A	2.94	0.53	HHCCCCC
4l79	A	314	A	-0.80	0.31	HHHCCCH
4m9e	A	414	A	0.50	0.47	ECCHHHH
4o4h	B	298	A	-0.04	0.22	HCCHHHE
4y5q	A	86	A	-0.36	0.34	ECCCCCE
1bab	C	36	B	-0.63	0.21	HHHHCHH
1cun	A	30	B	1.16	0.49	HHCCCCC
1w7j	B	115	B	-1.04	0.20	HHHHCCC
1wua	A	232	B	0.09	0.54	HHHHCCC
2xtz	A	49	B	-0.95	0.11	CCCCCHH
3cx8	A	59	B	-1.29	0.10	CCCCCHH
4pa0	A	748	B	0.24	0.30	HHHCCCC
2w4o	A	57	C	1.52	0.45	ECCCEEE
4cbx	A	366	C	1.00	0.41	HHCCHHH
1btn	A	57	D	0.10	0.45	CCEECCC
1f4j	B	114	D	-0.89	0.05	EEEECCC
1k8k	A	113	D	-0.96	0.09	EEEEECC
2ci1	A	260	D	-0.21	0.19	EECCCHH
2ci3	A	260	D	-0.73	0.18	EECCCHH
2foy	A	217	D	-0.77	0.21	CCEEECH
2p9i	B	243	D	-1.20	0.30	CCEEEEC
2zv2	A	167	D	0.81	0.41	CCEEEEE
3cb2	B	170	D	-1.30	0.02	EEEEEEC
3ids	B	244	D	-0.80	0.17	CCEEEEE
4c69	X	101	D	0.17	0.28	EEEEEEC
4c69	X	234	D	-0.46	0.22	EEEEEEE
4cbx	A	199	D	1.42	0.50	CCCCCCC
4d8o	A	1337	D	-0.96	0.32	EEECCCE
4ky9	A	162	D	0.64	0.25	CCEECHH
4qvp	T	131	D	-0.77	0.01	CCEEEEE
1k8k	B	338	E	2.07	0.54	CCCCCCC
2gwf	A	218	E	-1.06	0.13	ECCCEEC
3bjf	B	37	E	0.55	0.25	CCCCCCC
3vln	A	13	E	-0.05	0.47	CCCCCCC
4ky9	A	224	E	1.17	0.37	CCCCCEE
1dxt	B	50	F	0.54	0.52	CCCCCHH
1j4n	A	238	F	1.17	0.59	CCCCCHH
1tki	B	324	F	0.55	0.49	CCCCCCC
1w0j	B	33	F	0.10	0.20	EEEEECC
2foy	A	129	F	0.64	0.38	CCCCCHH
3ud1	B	1162	F	0.71	0.45	CCCCCCC
4c69	X	165	F	0.13	0.37	CEEEEEE
4mk0	B	136	F	0.60	0.31	CEEEEEE
1bab	C	134	G	-0.64	0.23	HHHHHHH
1dxt	B	73	G	-0.10	0.25	HHHHHHH
1dxt	B	85	G	0.21	0.36	HHHHHHH
1f4j	B	254	G	0.86	0.28	HHHHHHC
1l0l	A	183	G	0.34	0.27	HHHHHHH
1okc	A	6	G	0.64	0.58	CHHHHHH
1qmv	A	112	G	-0.49	0.20	CHHHHHC
1ryp	R	195	G	0.09	0.08	HHHHHHH
1usu	A	422	G	-0.60	0.20	HHHHHHH
1w7j	A	182	G	0.89	0.16	HHHHHCC
2wbs	A	415	G	0.82	0.50	CCHHHHH
2zxe	A	366	G	-0.68	0.02	HHHHHHH
2zxe	A	668	G	-0.68	0.27	EEHHHHC
3abm	R	63	G	-0.11	0.01	CHHHHHH
3kn5	A	467	G	-0.96	0.21	HHHHHHH
3pry	A	452	G	-0.68	0.19	HHHHHCC
3pry	B	452	G	-0.84	0.24	HHHHCCC
3udu	B	196	G	-0.51	0.08	CHHHHHH
4aif	B	303	G	0.22	0.36	HHHHHHH
4b1u	B	89	G	-0.51	0.22	HHHHHHH
4eo9	A	188	G	-0.69	0.05	CHHHHHH
4htm	A	21	G	-0.59	0.51	HHHHHHH
4l3j	A	180	G	-0.61	0.01	HHHHHHH
4y5q	A	119	G	-0.08	0.40	CHHHHHH
4y7y	Z	190	G	-0.17	0.04	HHHHHHH
1gmi	A	132	H	0.60	0.35	EEEEEEE
1k8k	A	170	H	-0.12	0.20	EEEECCC
1pk8	F	262	H	0.64	0.51	CCCCCCC
1qmv	A	18	H	0.46	0.17	CEEEEEE
1wpg	D	210	H	-1.08	0.07	EECCCCE
3msu	A	417	H	-0.70	0.19	EEECCCC
3sde	B	147	H	1.29	0.19	CCCCCEE
3ufx	I	185	H	-1.00	0.11	CCEEEEE
1i7n	A	264	I	0.91	0.44	CCCCCCE
1yhw	A	427	I	-0.01	0.23	CCCCHHH
2zbd	A	8	I	-0.37	0.32	CCCCHHH
3q5i	A	369	I	-0.75	0.27	HHCCHHH
4is4	G	254	I	0.44	0.14	EEECHHH
4w8p	A	1487	I	1.13	0.50	CCCCHHH
1nug	B	76	J	1.49	0.41	EEEECCC
1okc	A	41	J	-0.24	0.22	HHHCCCC
1pk8	B	261	J	1.45	0.49	CCCCCCC
1u5p	A	1732	J	0.11	0.51	HHCCCCC
2w4o	A	137	J	-0.34	0.33	CCCCHHH
3ar4	A	625	J	-0.93	0.18	EEEECCC
3brv	A	733	J	-0.34	0.43	CCCCHHH
3cb2	A	289	J	0.34	0.41	CCCCHHH
3kn5	A	669	J	1.15	0.23	HHHCCCC
3ose	A	703	J	0.39	0.53	CCCCCCC
4i4t	B	174	J	-0.63	0.19	EECECCE
